# Supplementary material for: Passive Immunisation against RHDV2 Induces Protection against Disease but Not Infection
Source: Vaccines (Basel). 2021 Oct 18;9(10):1197. doi: 10.3390/vaccines9101197 (PMC8537872; doi:10.3390/vaccines9101197)
Supplement: Supplementary file 1 [file vaccines-09-01197-s001.zip]

Archive with 1 entries (1 files):
- vaccines-1405114-supplementary.pdf
